# Supplementary material for: Transcriptome sequencing of Verticillium dahliae from a cotton farm reveals positive correlation between virulence and tolerance of sugar-induced hyperosmosis
Source: PeerJ. 2019 Nov 11;7:e8035. doi: 10.7717/peerj.8035 (PMC6855202; doi:10.7717/peerj.8035)
Supplement: Supplemental Information 1 [file peerj-07-8035-s001.zip]

Archive with 22 entries (22 files):
- SHZ-1.txt
- SHZ-10.txt
- SHZ-11.txt
- SHZ-13.txt
- SHZ-14.txt
- SHZ-15.txt
- SHZ-16.txt
- SHZ-18 .txt
- SHZ-19.txt
- SHZ-2.txt
- SHZ-20.txt
- SHZ-21.txt
- SHZ-22.txt
- SHZ-23.txt
- SHZ-24.txt
- SHZ-3.txt
- SHZ-4.txt
- SHZ-5.txt
- SHZ-6.txt
- SHZ-7.txt
- SHZ-8.txt
- SHZ-9.txt
