# Supplementary material for: Transcriptome sequencing of Verticillium dahliae from a cotton farm reveals positive correlation between virulence and tolerance of sugar-induced hyperosmosis
Source: PeerJ. 2019 Nov 11;7:e8035. doi: 10.7717/peerj.8035 (PMC6855202; doi:10.7717/peerj.8035)
Supplement: Supplemental Information 1 [file peerj-07-8035-s001.zip › SHZ-20.txt]

>SHZ-20
TTAAGTTCAGCGGGTATTCCTACCTGATCCGAGGTCAACCGTTGCCGCACGAGGCGGGCTTGTAGGGGGTTTAGAGGCAAGCGCCTGCGGGACTCCGATGCGAGCTGTAACTACTACGCAAGGAAGGGCCACGCGGGTCCGCCACTGCTTTTAAGGGCCTACAGACGTAGATCCCCAACACCGGGCCACTGGGGCTCGAGGGTTGAAACGACGCTCGGACAGGCATGCCTCCCAGGATACTGGAAGGCGCCATGTGCGTTCAAAGATTCGATGATTCACTGAATTCTGCAATTCACACTACATATCGCGTTTCGCTGCGTTCTTCATCGATGCTAGAGCCAAGAGATCCGTTGTTAAAAGTTTTAATAGTTCGCTAAGAACACTCAGAAGTATCGTTGGTATAAACAGAGAGACTGATGGACCGGCGGGCTCGCAGAACGAGCCGCCGAAGCAACAATATGGTTCACAAAGGGTTATGAGTAGATACTCGGTAATGATCCCT
